# Supplementary material for: Inflammatory Metabolic Index and Metabolic-Inflammatory Stress Index as New Biomarkers for Complicated and Perforated Acute Appendicitis
Source: J Clin Med. 2025 Jul 25;14(15):5281. doi: 10.3390/jcm14155281 (PMC12347975; doi:10.3390/jcm14155281)
Supplement: Supplementary file 1 [file jcm-14-05281-s001.zip]

Archive with 9 entries (8 files):
- 0-Supplementary Table S1.pdf
- 0-Supplementary Table S2.pdf
- 0-Supplementary Table S3.pdf
- 0-Supplementary Table S4.pdf
- __MACOSX/
- __MACOSX/._0-Supplementary Table S1.pdf
- __MACOSX/._0-Supplementary Table S2.pdf
- __MACOSX/._0-Supplementary Table S3.pdf
- __MACOSX/._0-Supplementary Table S4.pdf
